# Supplementary material for: The Impact of Smartphone Use on Brain Function in Adolescence: A Scoping Review
Source: Pediatr Rep. 2026 Mar 17;18(2):43. doi: 10.3390/pediatric18020043 (PMC13010623; doi:10.3390/pediatric18020043)
Supplement: Supplementary file 1 [file pediatrrep-18-00043-s001.zip]

Archive with 1 entries (1 files):
- pediatrrep-4175529-supplementary.pdf
